# Supplementary material for: Increase of Clostridioides difficile PCR ribotype 002 infection with decreased disease severity in hospitalized patients in the Netherlands
Source: Microbiol Spectr. 2025 Aug 19;13(10):e01446-25. doi: 10.1128/spectrum.01446-25 (PMC12502521; doi:10.1128/spectrum.01446-25)
Supplement: Supplemental tables — Tables S1 to S7. [file spectrum.01446-25-s0002.xlsx]

## Sheet: Table S1
Table S1: Metadata sequenced strains of RT002
Strain	Ribotype	Geographic location *	Hospital/Laboratory	Year of isolation	Source	MST Cluster in cgMLST**	Accession number
RT002-2013-01	002	Province A	Hospital A1	2013	Human	Cluster 2	SAMN47471756
RT002-2013-02	002	Province B	Hospital B1	2013	Human	No Cluster	SAMN47471757
RT002-2014-01	002	Province C	Hospital C1	2014	Human	No Cluster	SAMN47471758
RT002-2014-02	002	Province D	Hospital D1	2014	Human	No Cluster	SAMN47471759
RT002-2015-01	002	Province A	Hospital A2	2015	Human	No Cluster	SAMN47471760
RT002-2015-02	002	Province B	Hospital B2	2015	Human	No Cluster	SAMN47471761
RT002-2016-01	002	Province E	Hospital E1	2016	Human	No Cluster	SAMN47471762
RT002-2016-02	002	Province A	Hospital A2	2016	Human	No Cluster	SAMN47471763
RT002-2016-03	002	Province A	Hospital A3	2016	Human	No Cluster	SAMN47471764
RT002-2016-04	002	Province F	Hospital F1	2016	Human	No Cluster	SAMN47471765
RT002-2016-05	002	Province B	Hospital B1	2016	Human	Cluster 3	SAMN47471766
RT002-2016-06	002	Province E	Hospital E2	2016	Human	No Cluster	SAMN47471767
RT002-2017-1-a	002	Province F	Hospital F2	2017	Human	Cluster 2	SAMN47471768
RT002-2017-2-a	002	Province G	Hospital G1	2017	Human	No Cluster	SAMN47471769
RT002-2017-3-a	002	Province H	Hospital H	2017	Human	No Cluster	SAMN47471770
RT002-2017-4-b	002	Province I	Hospital I	2017	Human	No Cluster	SAMN47471771
RT002-2017-5-b	002	Province D	Hospital D1	2017	Human	Cluster 5	SAMN47471772
RT002-2017-6-b	002	Province A	Hospital A1	2017	Human	Cluster 2	SAMN47471773
RT002-2017-7-b	002	Province G	Hospital G2	2017	Human	No Cluster	SAMN47471774
RT002-2017-8-b	002	Province D	Hospital D2	2017	Human	Cluster 3	SAMN47471775
RT002-2018-01	002	Province F	Hospital F3	2018	Human	No Cluster	SAMN47471776
RT002-2018-02	002	Province G	Hospital G3	2018	Human	No Cluster	SAMN47471777
RT002-2018-03	002	Province D	Hospital D3	2018	Human	No Cluster	SAMN47471778
RT002-2018-04	002	Province A	Hospital A2	2018	Human	No Cluster	SAMN47471779
RT002-2018-05	002	Province A	Hospital A1	2018	Human	Cluster 2	SAMN47471780
RT002-2018-06	002	Province B	Hospital B3	2018	Human	No Cluster	SAMN47471781
RT002-2019-02	002	Province J	Hospital J	2019	Human	Cluster 4	SAMN47471782
RT002-2019-03	002	Province E	Hospital E2	2019	Human	No Cluster	SAMN47471783
RT002-2019-04	002	Province A	Hospital A3	2019	Human	Cluster 3	SAMN47471784
RT002-2019-05	002	Province F	Hospital F4	2019	Human	No Cluster	SAMN47471785
RT002-2019-06	002	Province F	Hospital F5	2019	Human	No Cluster	SAMN47471786
RT002-2019-07	002	Province B	Hospital B4	2019	Human	No Cluster	SAMN47471787
RT002-2019-08	002	Province B	Hospital B5	2019	Human	Cluster 2	SAMN47471788
RT002-2019-09	002	Province F	Hospital F6	2019	Human	Cluster 5	SAMN47471789
RT002-2019-10	002	Province H	Hospital H	2019	Human	No Cluster	SAMN47471790
RT002-2020-01	002	Province G	Hospital G2	2020	Human	No Cluster	SAMN47471791
RT002-2020-02	002	Province A	Hospital A2	2020	Human	Cluster 4	SAMN47471792
RT002-2021-01	002	Province D	Hospital D4	2021	Human	No Cluster	SAMN47471793
RT002-2021-02	002	Province B	Hospital B4	2021	Human	No Cluster	SAMN47471794
RT002-Irish-01	002	County A	Lab A1	2019	Human	No Cluster	SAMN47471795
RT002-Irish-02	002	County A	Lab A2	2019	Human	No Cluster	SAMN47471796
RT002-Irish-03	002	County B	Lab B	2019	Human	No Cluster	SAMN47471797
RT002-Irish-04	002	County A	Lab A3	2019	Human	Cluster 4	SAMN47471798
RT002-Irish-05	002	County A	Lab A4	2020	Human	Cluster 1	SAMN47471799
RT002-Irish-06	002	County A	Lab A3	2019	Human	Cluster 1	SAMN47471800
RT002-Irish-07	002	County C	Lab C	2019	Human	Cluster 1	SAMN47471801
RT002-Irish-08	002	County C	Lab C	2019	Human	Cluster 1	SAMN47471802
RT002-Irish-09	002	County A	Lab A3	2019	Human	Cluster 1	SAMN47471803
RT002-Irish-10	002	County A	Lab A3	2019	Human	Cluster 1	SAMN47471804
RT002-Irish-11	002	Unknown	Unknown	2019	Human	Cluster 1	SAMN47471805
* Province A-J are Dutch provinces, County A-C are Irish counties
** Strains that are part of a MST Cluster are represented in bold

## Sheet: Table S2
Table S2 (detailed version): Comparison of clinical characteristics of patients with RT002 with other RTs (2009-2021)
	RT002 (N=611)	Other RTs (N=4145)	RT027 (N=125)	RT078/126 (N=960)	RT014/020/295 (N=1396)	RT001 (N=843)
Age	72.62 (58.19-82.04)	70.40 (58.07-79.83)	73.77 (61.48-81.27)	71.15 (61.22-80.44)	70.42 (58.59-79.74)	75.06 (63.74-82.66) P < 0.001*
Men	298/611 (48.77)	2039/4145 (49.19)	67/125 (53.60)	482/960 (50.21)	670/1396 (47.99)	408/843 (48.40)
Severe CDI	128/584 (21.92)	850/3908 ( 21.75)	32/111 (28.83)	242/910 (26.59) P = 0.041*, P = 0.011***	256/1322 (19.36)	134/789 (16.98) P = 0.021*, P = 0.158***
dehydration and/or hypoalbinunaemia	64/543 (11.79)	395/3562 (11.09)	16/109 (14.68)	125/855 (14.62)	118/1212 (9.74)	52/757 (6.87) P = 0.002*, P = 0.015***
bloody diarrhoea	26/584 (4.45)	208/3908 (5.32)	6/111 (5.41)	36/910 (3.96)	55/1322 (4.16)	35/789 (4.44)
pseudomembraneous colitis	26/584 (4.45)	147/3908 (3.76)	7/111 (6.31)	50/910 (5.49)	40/1322 (3.03)	24/789 (3.04)
fever and leucocytosis	48/584 (8.22)	283/3903 (7.25)	11/111 (9.91)	100/908 (11.01)	94/1321 (7.12)	47/789 (5.96)
Complicated course	76/540 (14.07)	442/3544 (12.47)	22/100 (22.00) P = 0.043*, P = 0.043***	123/811 (15.17)	115/1201 (9.58) P = 0.005*, P = 0.033***	110/697 (15.78)
Overall mortality	70/540 (12.96)	392/3544 (11.06)	19/100 (19.00)	116/811 (14.30)	102/1201 (8.49) P = 0.004*, P = 0.034***	101/697 (14.49)
CDI mortality	18/540 (3.33)	88/3544 (2.48)	5/100 (5.00)	30/811 (3.70)	22/1201 (1.83)	30/697 (4.30)
Community onset	259/611 (42.39)	1676/4145 (40.43)	35/125 (31.82) P = 0.003*, P = 0.108***	369/960 (38.44)	546/1396 (39.11)	221/843 (26.21) P < 0.001*, P < 0.001***
CDI last 8 weeks	102/414 (24.64)	659/2680 (24.59)	15/66 (22.73)	170/613 (27.73)	240/908 (26.43)	137/565 (24.25)
Antibiotic use	343/539 (63.64)	2432/3594 (67.67)	82/105 (78.10) P = 0.004*, P = 0.006**	602/842 (71.50) P = 0.002*, P = 0.002**	837/1233 (67.88)	563/733 (76.81) P = <0.001*, P < 0.001**
significant difference	<0.5	0.5-0.75	0.75-0.9	0.9- <1.0	1.0	>1.0-1.1		1.1-1.25	1.25-1.5	> 1.5
* significant difference without correction for confounders
** P-value after correction for age
*** P-value after correction for age and antibiotic usage
Heatmap plot demonstrating the pattern of clinical characteristics of RT groups compared with eachother.
When the incidence of a certain characteristics is lower in a group compared to the incidence in another group the cell is given a certain shade of green (ranging from <0,5 times lower to 0.9- <1.0 times lower, see legend).
When the incidence of a certain characteristic is higher in a group compared to the incidence in another group the cell is given a certain shade of red (ranging from >1.0-1.1 times higher to 1.5 times higher, see legend).

## Sheet: Table S3
Table S3 (detailed version): Comparison of clinical characteristics of patients between two groups of RT001, RT002, RT014/020/295, RT027 and RT078/126
	RT002 2009-2017 (N=348)	RT002 2017-2021 (N=263)	RT014/020/295 2009-2017 (N=882)	RT014/020/295 2017-2021 (N=514)	RT001 2009-2017 (N=666)	RT001 2017-2021 (N=177)	RT027 2009-2017 (N=111)	RT027 2017-2021 (N=14)	RT078/126 2009-2017 (N=700)	RT078/126 2017-2021 (N=260)
Age	72.14 (57.93-81.56)	72.77 (59.11-82.15)	70.54 (58.93-79.86)	70.13 (58.23-79.22)	76.20 (64.95-83.18) P < 0.001*,**	69.41 (54.38-79.09) p <0.001*,**	73.56 (60.72-80.75)	77.04 (66.75-88.52)	70.90 (61.28-79.86)	72.01 (60.76-82.23)
Men	155/348 (44.54)	143/263 (54.37) P = 0.018*, P = 0.015***	408/882 (46.26)	262/514 (50.97)	323/666 (48.50)	85/177 (48.02)	59/111 (53.15)	8/14 (57.14)	349/700 (49.86)	133/260 (51.15)
Severe CDI	88/325 (27.08)	40/259 (15.44) p <0.001*, P < 0.001***	169/823 (20.53)	87/499 (17.44)	98/614 (15.96)	36/175 (20.57)	29/98 (29.59)	3/13 (23.08)	178/654 (27.22)	64/256 (25.00)
dehydration and/or hypoalbinunaemia	54/325 (16.62)	10/218 (4.59) P < 0.001*, P < 0.001***	89/822 (10.83)	29/390 (7.44)	40/614 (6.51)	12/143 (8.39)	13/98 (13.27)	3/11 (27.27)	96/652 (14.72)	29/203 (14.29)
bloody diarrhoea	16/325 (4.92)	10/259 (3.86)	31/823 (3.77)	24/499 (4.81)	23/614 (3.75)	12/175 (6.86)	6/98 (6.12)	0/13 (0.00)	23/654 (3.52)	13/256 (5.08)
pseudomembraneous colitis	16/325 (4.92)	10/259 (3.86)	25/823 (3.04)	15/499 (3.01)	21/614 (3.42)	3/175 (1.71)	5/98 (5.10)	2/13 (15.38)	40/654 (6.12)	10/256 (3.91)
fever and leucocytosis	31/325 (9.54)	17/259 (6.56)	56/822 (6.81)	38/499 (7.62)	34/614 (5.54)	13/175 (7.43)	8/98 (8.16)	3/13 (23.08)	71/652 (10.89)	29/256 (11.33)
Complicated course	48/290 (16.55)	28/250 (11.20)	71/735 (9.66)	44/466 (9.44)	91/536 (16.98)	19/161 (11.80)	21/91 (23.08)	1/9 (11.11)	102/572 (17.83)	21/239 (8.79) P = 0.001*, P = 0.002**
Overall mortality	44/290 (15.17)	26/250 (10.40)	63/735 (8.57)	39/466 (8.37)	82/536 (15.30)	19/161 (11.80)	18/91 (19.78)	1/9 (11.11)	96/572 (16.78)	20/239 (8.37) P = 0.002*, P = 0.004***
CDI mortality	13/290 (4.48)	5 /250 (2.00)	16/735 (2.18)	6/466 (1.29)	25/536 (4.66)	5/161 (3.11)	4/91 (4.40)	1/9 (11.11)	28/572 (4.90)	2/239 (0.84) P = 0.007*, P = 0.013***
Community onset	138/348 (39.66)	121/263 (46.01)	320/882 (36.28)	226/514 (43.97) P = 0.005*, P = 0.120***	144/666 (21.62)	77/177 (43.50) P < 0.001*, P < 0.001***	30/111 (27.03)	5/14 (35.71)	260/700 (37.14)	109/260 (41.92)
CDI last 8 weeks	51/218 (23.39)	51/196 (26.02)	145/526 (27.57)	95/382 (24.87)	106/434 (24.42)	31/131 (23.66)	11/55 (20.00)	4/11 (36.36)	122/430 (28.37)	48/183 (26.23)
Antibiotic use	199/300 (66.33)	144/239 (60.25)	545/767 (71.06)	292/466 (62.66) P = 0.002*, P = 0.003**	460/573 (80.28)	103/160 (64.38) P < 0.001*, P < 0.001**	73/95 (76.84)	9/10 (90.00)	429/599 (71.62)	173/243 (71.19)
significant difference	<0.5	0.5-0.75	0.75-0.9	0.9-<1.0	1.0	>1.0-1.1	1.1-1.25	1.25-1.5		> 1.5
* significant difference without correction for confounders
** P-value after correction for age
*** P-value after correction for age and antibiotic usage
Heatmap plot demonstrating the pattern of clinical characteristics of RT groups compared with eachother.
When the incidence of a certain characteristics is lower in a group compared to the incidence in another group the cell is given a certain shade of green (ranging from <0,5 times lower to 0.9- <1.0 times lower, see legend).
When the incidence of a certain characteristic is higher in a group compared to the incidence in another group the cell is given a certain shade of red (ranging from >1.0-1.1 times higher to 1.5 times higher, see legend).

## Sheet: Table S4A&B
Table S4A: Comparison of clinical characteristics of patients with RT002 vs. Other RT Subtypes (2009-2017)
	RT002 (N=348)	Other RTs (N=2739)	RT014/020/295 (N=882)	RT001 (N=666)	RT027 (N=111)	RT078/126 (N=700)
Age	72.14 (57.93-81.56)	70.09 (58.19-80.16)	70.54 (58.93-79.86)	76.20 (64.95-83.18) P < 0.001	73.56 (60.72-80.75)	70.90 (61.28-79.86)
Men	155/348 (44.54)	1361/2739 (49.69)	408/882 (46.26)	323/666 (48.50)	59/111 (53.15)	349/700 (49.86)
Severe CDI	88/325 (27.08)	595/2531 (23.51)	169/823 (20.53) P = 0.017*, P = 0.047***	98/614 (15.96) P < 0.001*, P = 0.001***	29/98 (29.59)	178/654 (27.22)
dehydration and/or hypoalbinunaemia	54/325 (16.62)	311/2526 (12.31) P = 0.029*, P = 0.009***	89/822 (10.83) P = 0.007*, P = 0.041***	40/614 (6.51) P < 0.001*, P < 0.001***	13/98 (13.27)	96/652 (14.72)
bloody diarrhoea	16/325 (4.92)	143/2531 (5.65)	31/823 (3.77)	23/614 (3.75)	6/98 (6.12)	23/654 (3.52)
pseudomembraneous colitis	16/325 (4.92)	105/2531 (4.15)	25/823 (3.04)	21/614 (3.42)	5/98 (5.10)	40/654 (6.12)
fever and leucocytosis	31/325 (9.54)	186/2526 (7.36)	56/822 (6.81)	34/614 (5.54) P = 0.022*, P = 0.021***	8/98 (8.16)	71 /652(10.89)
Complicated course	48/290 (16.55)	296/2276 (13.01)	71/735 (9.66) P = 0.002*, P = 0.010***	91/536 (16.98)	21/91 (23.08)	102/572 (17.83)
Overall mortality	44/290 (15.17)	255/2276 (11.20) P = 0.047*, P = 0.108***	63/735 (8.57) P = 0.002*, P = 0.011***	82/536 (15.30)	18/91 (19.78)	96/572 (16.78)
CDI mortality	13/290 (4.48)	55/2276 (2.42) P = 0.039*, P = 0.025***	16/735 (2.18) P = 0.045*, P = 0.031***	25/536 (4.66)	4/91 (4.40)	28/572 (4.90)
Community onset	138/348 (42.86)	1052/2739 (38.41)	320/882 (36.28)	144/666 (21.62) P < 0.001*, P < 0.001***	30/111 (27.03) P = 0.016*, P = 0.176***	260/700 (37.14)
CDI last 8 weeks	51/218 (23.39)	407/1648 (24.70)	145/526 (27.57)	106/434 (24.42)	11/55 (20.0)	122/430 (28.37)
Antibiotic use	199/300 (66.33)	1607/2335 (68.82)	545 /767 (71.06)	460/573 (80.28) P < 0.001*, P < 0.001**	73/95 (76.84)	429/599 (71.62)
significant difference	<0.5	0.5-0.75	0.75-0.9	0.9-<1.0	1.0	>1.0-1.1	1.1-1.25	1.25-1.5	> 1.5
* significant difference without correction for confounders
** P-value after correction for age
*** P-value after correction for age and antibiotic usage
adjusted α =0.005 for severe CDI and CDI mortality
Heatmap plot demonstrating the pattern of clinical characteristics of RT groups compared with eachother.
When the incidence of a certain characteristics is lower in a group compared to the incidence in another group the cell is given a certain shade of green (ranging from <0,5 times lower to 0.9- <1.0 times lower, see legend).
When the incidence of a certain characteristic is higher in a group compared to the incidence in another group the cell is given a certain shade of red (ranging from >1.0-1.1 times higher to 1.5 times higher, see legend).
Table S4B: Comparison of clinical characteristics of patients with RT002 vs. Other RT Subtypes (2017-2021)
	RT002 (N=263)	Other RTs (N=1406)	RT014/020/295 (N=514)	RT001 (N=177)	RT027 (N=14)	RT078/126 (N=260)
Age	72.77 (59.11-82.15)	71.13 (57.89-79.58)	70.13 (58.23-79.22)	69.41 (54.38-79.09)	77.04 (66.75-88.52)	72.01 (60.76-82.23)
Men	143/263 (54.37)	678/1406 (48.22)	262/514 (50.97)	85/177 (48.02)	8/14 (57.14)	133/260 (51.15)
Severe CDI	40/259 (15.44)	255/1377 (18.52)	87/499 (17.44)	36/175 (20.57)	3/13 (23.08)	64/256 (25.00) P = 0.006*, P = 0.003**
dehydration and/or hypoalbinunaemia	10/218 (4.59)	84/1036 (8.11)	29/390 (7.44)	12/143 (8.39)	3/11 (27.27) P = 0.018*, P = 0.011***	29/203 (14.29) P < 0.001*, P = 0.002
bloody diarrhoea	10/259 (3.86)	65/1377 (4.72)	24/499 (4.81)	12/175 (6.86)	0/13 (0.00)	13/256 (5.08)
pseudomembraneous colitis	10/259 (3.86)	42/1377 (3.05)	15/499 (3.01)	3/175 (1.71)	2/13 (15.38) P = 0.106	10/256 (3.91)
fever and leucocytosis	17/259 (6.56)	97/1377 (7.04)	38/499 (7.62)	13/175 (7.43)	3/13 (23.08) P = 0.06	29/256 (11.33)
Complicated course	28/250 (11.20)	146/1268 (11.51)	44/466 (9.44)	19/161 (11.80)	1/9 (11.11)	21/239 (8.79) P = 0.001*, P = 0.504***
Overall mortality	26/250 (10.40)	137/1268 (10.80)	39/466 (8.37)	19/161 (11.80)	1/9 (11.11)	20/239 (8.37) P = 0.002*, P = 0.563***
CDI mortality	5/250 (2.00)	33/1268 (2.60)	6/466 (1.29)	5/161 (3.11)	1/9 (11.11)	2/239 (0.84) P = 0.007*, P = 0.255***
Community onset	121/263 (46.01)	624/1406 (44.38)	226/514 (43.97)	77/177 (43.50)	5/14 (35.71)	109/260 (41.92)
CDI last 8 weeks	51/196 (26.02)	252/1032 (24.42)	95/382 (24.87)	31/131 (23.66)	4/11 (36.36)	48/183 (26.23)
Antibiotic use	144/239 (60.25)	825/1259 (65.53)	292/466 (62.66)	103/160 (64.38)	9/10 (90.0)	173/243 (71.19) P = 0.010*, P = 0.012**
significant difference	<0.5	0.5-0.75	0.75-0.9	0.9-<1.0	1.0	>1.0-1.1	1.1-1.25	1.25-1.5	> 1.5
* significant difference without correction for confounders
** P-value after correction for age
*** P-value after correction for age and antibiotic usage
adjusted α =0.005 for severe CDI and CDI mortality
Heatmap plot demonstrating the pattern of clinical characteristics of RT groups compared with eachother.
When the incidence of a certain characteristics is lower in a group compared to the incidence in another group the cell is given a certain shade of green (ranging from <0,5 times lower to 0.9- <1.0 times lower, see legend).
When the incidence of a certain characteristic is higher in a group compared to the incidence in another group the cell is given a certain shade of red (ranging from >1.0-1.1 times higher to 1.5 times higher, see legend).

## Sheet: Table S5A&B
Table S5A: Comparison of clinical characteristics of patients with RT001 vs. Other RT Subtypes (2009-2017)
	RT001 (N=666)	Other RTs (N=2739)	RT014/020/295 (N=882)	RT002 (N=348)	RT027 (N=111)	RT078/126 (N=700)
Age	76.20 (64.95-83.18)	70.09 (58.19-80.16)* P < 0.001	70.54 (58.93-79.86)* P < 0.001	72.14 (57.93-81.56)* P < 0.001	73.56 (60.72-80.75)	70.90 (61.28-79.86)* P < 0.001
Men	323/666 (48.50)	1361/2739 (50.23)	408/882 (46.26)	155/348 (44.54)	59/111 (53.15)	349/700 (49.86)
Severe CDI	98/614 (15.96)	595/2531 (23.51)* P < 0.001	169/823 (20.53)* p=0.027	88/325 (27.08)* P < 0.001	29/98 (29.59)* p=0.001	178/654 (27.22)* P < 0.001
dehydration and/or hypoalbinunaemia	40/614 (6.51)	311/2526 (12.31)* P < 0.001	89/822 (10.83) * p=0.005	54/325 (16.62)* P < 0.001	13/98 (13.27)* p=0.018	96/652 (14.72)* P < 0.001
bloody diarrhoea	23/614 (3.75)	143/2526 (5.66)	31/823 (3.77)	16/325 (4.92)	6/98 (6.12)	23/654 (3.52)
pseudomembraneous colitis	21/614 (3.42)	105/2531 (4.15)	25/823 (3.04)	16/325 (4.92)	5/98 (5.10)	40/654 (6.12)* p=0.025
fever and leucocytosis	34/614 (5.54)	186/2526 (7.36)	56/822 (6.81)	31/325 (9.54)* p=0.022	8/98 (8.16)	71/652 (10.89)* P < 0.001
Complicated course	91/536 (16.98)	296/2276 (13.01)* p=0.016	71/735 (9.66) * P < 0.001	48/290 (16.55)	21/91 (23.08)	102/572 (17.83)
Overall mortality	82/536 (15.30)	255/2276 (11.20)* p=0.009	63/735 (8.57) * P < 0.001	44/290 (15.17)	18/91 (19.78)	96/572 (16.78)
CDI mortality	25/536 (4.66)	55/2276 (2.42)* p=0.005	16/735 (2.18) * p 0.013	13/290 (4.48)	4/91 (4.40)	28/572 (4.90)
Community onset	144/666 (21.62)	1052/2739 (38.41)* P < 0.001	320/882 (36.28) * P < 0.001	138/348 (39.66)* P < 0.001	30/111 (27.03)	260/700 (37.14)* P < 0.001
CDI last 8 weeks	106/434 (24.42)	407/1648 (24.70)	145/526 (27.57)	51/218 (23.39)	11/55 (20.0)	122/430 (28.37)
Antibiotic use	460/573 (80.28)	1607/2335 (68.82)* P < 0.001	545/767 (71.06) * P < 0.001	199/300 (66.33)* P < 0.001	73/95 (76.84)	429/599 (71.62)* P < 0.001
significant difference	<0.5	0.5-0.75	0.75-0.9	0.9-<1.0	1.0	>1.0-1.1	1.1-1.25	1.25-1.5	> 1.5
* significant difference by Chi-square- or Fisher-exact test when sample size was <5
Heatmap plot demonstrating the pattern of clinical characteristics of RT groups compared with eachother.
When the incidence of a certain characteristics is lower in a group compared to the incidence in another group the cell is given a certain shade of green (ranging from <0,5 times lower to 0.9- <1.0 times lower, see legend).
When the incidence of a certain characteristic is higher in a group compared to the incidence in another group the cell is given a certain shade of red (ranging from >1.0-1.1 times higher to 1.5 times higher, see legend).
Table S5B: Comparison of clinical characteristics of patients with RT001 vs. Other RT Subtypes (2017-2021)
	RT001 (N=177)	Other RTs (N=1406)	RT014/020/295 (N=514)	RT002 (N=263)	RT027 (N=14)	RT078/126 (N=260)
Age	69.41 (54.38-79.09)	71.13 (57.89-79.58)	70.13 (58.23-79.22)	72.77 (59.11-82.15)	77.04 (66.75-88.52)	72.01 (60.76-82.23)
Men	85/177 (48.02)	678/1406 (48.22)	262/514 (50.97)	143/263 (54.37)	8/14 (57.14)	133/260 (51.15)
Severe CDI	36/175 (20.57)	255/1377 (18.52)	87/499 (17.43)	40/259 (15.44)	3/13 (23.08)	64/256 (25.00)
dehydration and/or hypoalbinunaemia	12/143 (8.39)	84/1036 (8.11)	29/390 (7.44)	10/218 (4.59)	3/11 (27.27)	29/203 (14.29)
bloody diarrhoea	12/175 (6.86)	65/1377 (4.72)	24/499 (4.81)	10/259 (3.86)	0/13 (0.00)	13/256 (5.08)
pseudomembraneous colitis	3/175 (1.71)	42/1377 (3.05)	15/499 (3.01)	10/259 (3.86)	2/13 (15.38)* P = 0.039	10/256 (3.91)
fever and leucocytosis	13/175 (7.43)	97/1377 (7.04)	38/499 (7.62)	17/259 (6.56)	3/13 (23.08)	29/256 (11.33)
Complicated course	19/161 (11.80)	146/1268 (11.51)	44/466 (9.44)	28/250 (11.20)	1/9 (11.11)	21/239 (8.79)
Overall mortality	19/161 (11.80)	137/1268 (10.80)	39/466 (8.37)	26/250 (10.40)	1/9 (11.11)	20/239 (8.37)
CDI mortality	5/161 (3.11)	33/1268 (2.60)	6/466 (1.29)	5/250 (2.00)	1/9 (11.11)	2/239 (0.84)
Community onset	77/177 (43.50)	624/1406 (44.38)	226/514 (43.97)	121/263 (46.01)	5/14 (35.71)	109/260 (41.92)
CDI last 8 weeks	31/131 (23.66)	252/1032 (24.42)	95/382 (24.87)	51/196 (26.02)	4/11 (36.36)	48/183 (26.23)
Antibiotic use	103/160 (64.38)	825/1259 (65.53)	292/466 (62.66)	144/239 (60.25)	9/10 (90.0)	173/243 (71.19)
significant difference	<0.5	0.5-0.75	0.75-0.9	0.9-<1.0	1.0	>1.0-1.1	1.1-1.25	1.25-1.5	> 1.5
* significant difference by Chi-square- or Fisher-exact test when sample size was <5
Heatmap plot demonstrating the pattern of clinical characteristics of RT groups compared with eachother.
When the incidence of a certain characteristics is lower in a group compared to the incidence in another group the cell is given a certain shade of green (ranging from <0,5 times lower to 0.9- <1.0 times lower, see legend).
When the incidence of a certain characteristic is higher in a group compared to the incidence in another group the cell is given a certain shade of red (ranging from >1.0-1.1 times higher to 1.5 times higher, see legend).

## Sheet: Table S6A&B
Table S6A: Comparison of clinical characteristics of patients with RT014/020/295 vs. Other RT Subtypes (2009-2017)
	RT014/020/295 (N=882)	Other RTs (N=2739)	RT001 (N=666)	RT002 (N=348)	RT027 (N=111)	RT078/126 (N=700)
Age	70.54 (58.93-79.86)	70.09 (58.19-80.16)	76.20 (64.95-83.18)* P < 0.001	72.14 (57.93-81.56)	73.56 (60.72-80.75)	70.90 (61.28-79.86)
Men	408/882 (46.26)	1361/2739 (49.69)	323/666 (48.50)	155/348 (44.54)	59/111 (53.15)	349/700 (49.86)
Severe CDI	169/823 (20.53)	595/2531 (23.51)	98/614 (15.96)* P = 0.027	88/325 (27.08)* P = 0.017	29/98 (29.59) * P = 0.039	178/654 (27.22) *P = 0.003
dehydration and/or hypoalbinunaemia	89/822 (10.83)	311/2526 (12.31)	40/614 (6.51)* P = 0.005	54/325 (16.62)* P = 0.007	13/98 (13.27)	96/652 (14.72) * P = 0.025
bloody diarrhoea	31/823 (3.77)	143/2531 (5.65)* P = 0.034	23/614 (3.75)	16/325 (4.92)	6/98 (6.12)	23/654 (3.52)
pseudomembraneous colitis	25/823 (3.04)	105/2531(4.15)	21/614 (3.42)	16/325 (4.92)	5/98 (5.10)	40/654 (6.12) * P = 0.004
fever and leucocytosis	56/822 (6.81)	186/2526 (7.36)	34/614 (5.54)	31/325 (9.54)	8/98 (8.16)	71/652 (10.89) * P = 0.006
Complicated course	71/735 (9.66)	296/2276 (13.01) * P = 0.016	91/536 (16.98)* P < 0.001	48/290 (16.55)* P = 0.002	21/91 (23.08) * P < 0.001	102/572 (17.83) * P < 0.001
Overall mortality	63/735 (8.57)	255/2276 (11.20) *P = 0.043	82/536 (15.30)* P < 0.001	44/290 (15.17)* P = 0.002	18/91 (19.78)* P < 0.001	96/572 (16.78) * P < 0.001
CDI mortality	16/735 (2.18)	55/2276 (2.42)	25/536 (4.66)* P = 0.013	13/290 (4.48)* P = 0.045	4/91 (4.40)	28/572 (4.90) * P = 0.007
Community onset	320/882 (36.28)	1052/2739 (38.41)	144/666 (21.62)* P < 0.001	138/348 (39.66)	30/111 (27.03)	260/700 (37.14)
CDI last 8 weeks	145/526 (27.57)	407/1648 (24.70)	106/434 (24.42)	51/218 (23.39)	11/55 (20.0)	122/430 (28.37)
Antibiotic use	545/767 (71.06)	1607/2335 (68.82)	460/573 (80.28)* P < 0.001	199/300 (66.33)	73/95 (76.84)	429/599 (71.62)
significant difference	<0.5	0.5-0.75	0.75-0.9	0.9-<1.0	1.0	>1.0-1.1	1.1-1.25	1.25-1.5	> 1.5
* significant difference by Chi-square- or Fisher-exact test when sample size was <5
Heatmap plot demonstrating the pattern of clinical characteristics of RT groups compared with eachother.
When the incidence of a certain characteristics is lower in a group compared to the incidence in another group the cell is given a certain shade of green (ranging from <0,5 times lower to 0.9- <1.0 times lower, see legend).
When the incidence of a certain characteristic is higher in a group compared to the incidence in another group the cell is given a certain shade of red (ranging from >1.0-1.1 times higher to 1.5 times higher, see legend).
Table S6B: Comparison of clinical characteristics of patients with RT014/020/295 vs. Other RT Subtypes (2017-2021)
	RT014/020/295 (N=514)	Other RTs (N=1406)	RT001 (N=177)	RT002 (N=263)	RT027 (N=14)	RT078/126 (N=260)
Age	70.13 (58.23-79.22)	71.13 (57.89-79.58)	69.41 (54.38-79.09)	72.77 (59.11-82.15)	77.04 (66.75-88.52)	72.01 (60.76-82.23)* P = 0.019
Men	262/514 (50.97)	678/1406 (48.22)	85/177 (48.02)	143/263 (54.37)	8/14 (57.14)	133/260 (51.15)
Severe CDI	87/499 (17.43)	255/1377 (18.52)	36/175 (20.57)	40/259 (15.44)	3/13 (23.08)	64/256 (25.00)* P = 0.014
dehydration and/or hypoalbinunaemia	29/390 (7.44)	84/1036 (8.11)	12/143 (8.39)	10/218 (4.59)	3/11 (27.27)* P = 0.049	29/203 (14.29)* P = 0.008
bloody diarrhoea	24/499 (4.81)	65/1377 (4.72)	12/175 (6.86)	10/259 (3.86)	0/13 (0.00)	13/256 (5.08)
pseudomembraneous colitis	15/499 (3.01)	42/1377 (3.05)	3/175 (1.71)	10/259 (3.86)	2/13 (15.38)	10/256 (3.91)
fever and leucocytosis	38/499 (7.62)	97/1377 (7.04)	13/175 (7.43)	17/259 (6.56)	3/13 (23.08)	29/256 (11.33)
Complicated course	44/466 (9.44)	146/1268 (11.51)	19/161 (11.80)	28/250 (11.20)	1/9 (11.11)	21/239 (8.79)
Overall mortality	39/466 (8.37)	137/1268 (10.80)	19/161 (11.80)	26/250 (10.40)	1/9 (11.11)	20/239 (8.37)
CDI mortality	6/466 (1.29)	33/1268 (2.60)	5/161 (3.11)	5/250 (2.00)	1/9 (11.11)	2/239 (0.84)
Community onset	226/514 (43.97)	624/1406 (44.38)	77/177 (43.50)	121/263 (46.01)	5/14 (35.71)	109/260 (41.92)
CDI last 8 weeks	95/382 (24.87)	252/1032 (24.42)	31/131 (23.66)	51/196 (26.02)	4/11 (36.36)	48/183 (26.23)
Antibiotic use	292/466 (62.66)	825/1259 (65.53)	103/160 (64.38)	144/239 (60.25)	9/10 (90.0)	173/243 (71.19)* P = 0.023
significant difference	<0.5	0.5-0.75	0.75-0.9	0.9-<1.0	1.0	>1.0-1.1	1.1-1.25	1.25-1.5	> 1.5
* significant difference by Chi-square- or Fisher-exact test when sample size was <5
Heatmap plot demonstrating the pattern of clinical characteristics of RT groups compared with eachother.
When the incidence of a certain characteristics is lower in a group compared to the incidence in another group the cell is given a certain shade of green (ranging from <0,5 times lower to 0.9- <1.0 times lower, see legend).
When the incidence of a certain characteristic is higher in a group compared to the incidence in another group the cell is given a certain shade of red (ranging from >1.0-1.1 times higher to 1.5 times higher, see legend).

## Sheet: Table S7A&B
Table S7A: Comparison of clinical characteristics of patients with RT078/126 vs. Other RT Subtypes (2009-2017)
	RT078/126 (N=700)	Other RTs (N=2739)	RT014/020/295 (N=882)	RT001 (N=666)	RT002 (N=348)	RT027 (N=111)
Age	70.90 (61.28-79.86)	70.09 (58.19-80.16)* P = 0.002	70.54 (58.93-79.86)	76.20 (64.95-83.18)	72.14 (57.93-81.56)	73.56 (60.72-80.75)
Men	349/700 (49.86)	1361/2739 (49.69)	408/882 (46.26)	323/666 (48.50)	155/348 (44.54)	59/111 (53.15)
Severe CDI	178/654 (27.22)	595/2531 (23.51) * P = 0.049	169/823 (20.53)* P = 0.003	98/614 (15.96)* P < 0.001	88/325 (27.08)	29/98 (29.59)
dehydration and/or hypoalbinunaemia	96/652 (14.72)	311/2526 (12.31)	89/822 (10.83) * P = 0.025	40/614 (6.51)* P < 0.001	54/325 (16.62)	13/98 (13.27)
bloody diarrhoea	23/654 (3.52)	143/2531 (5.65)* P = 0.029	31/823 (3.77)	23/614 (3.75)	16/325 (4.92)	6/98 (6.12)
pseudomembraneous colitis	40/654 (6.12)	105/2531(4.15)* P = 0.031	25/823 (3.04) * P = 0.004	21/614 (3.42)* P = 0.025	16/325 (4.92)	5/98 (5.10)
fever and leucocytosis	71/652 (10.89)	186/2526 (7.36) *P = 0.003	56/822 (6.81) * P = 0.006	34/614 (5.54)* P < 0.001	31/325 (9.54)	8/98 (8.16)
Complicated course	102/572 (17.83)	296/2276 (13.01)* P = 0.003	71/735 (9.66) * P < 0.001	91/536 (16.98)	48/290 (16.55)	21/91 (23.08)
Overall mortality	96/572 (16.78)	255/2276 (11.20)* P < 0.001	63/735 (8.57) * P < 0.001	82/536 (15.30)	44/290 (15.17)	18/91 (19.78)
CDI mortality	28/572 (4.90)	55/2276 (2.42)* P = 0.002	16/735 (2.18) * p 0.008	25/536 (4.66)	13/290 (4.48)	4/91 (4.40)
Community onset	260/700 (37.14)	1052/2739 (38.41)	320/882 (36.28)	144/666 (21.62)* P < 0.001	138/348 (39.66)	30/111 (27.03) * P = 0.039
CDI last 8 weeks	122/430 (28.37)	407/1648 (24.70)	145/526 (27.57)	106/434 (24.42)	51/218 (23.39)	11/55 (20.0)
Antibiotic use	429/599 (71.62)	1607/2335 (68.82)	545/767 (71.06)	460/573 (80.28)* p <0.001	199/300 (66.33)	73/95 (76.84)
significant difference	<0.5	0.5-0.75	0.75-0.9	0.9-<1.0	1.0	>1.0-1.1	1.1-1.25	1.25-1.5	> 1.5
* significant difference by Chi-square- or Fisher-exact test when sample size was <5
Heatmap plot demonstrating the pattern of clinical characteristics of RT groups compared with eachother.
When the incidence of a certain characteristics is lower in a group compared to the incidence in another group the cell is given a certain shade of green (ranging from <0,5 times lower to 0.9- <1.0 times lower, see legend).
When the incidence of a certain characteristic is higher in a group compared to the incidence in another group the cell is given a certain shade of red (ranging from >1.0-1.1 times higher to 1.5 times higher, see legend).
Table S7B: Comparison of clinical characteristics of patients with RT078/126 vs. Other RT Subtypes (2017-2021)
	RT078/126 (N=260)	Other RTs (N=1406)	RT014/020/295 (N=514)	RT001 (N=177)	RT002 (N=263)	RT027 (N=14)
Age	72.01 (60.76-82.23)	71.13 (57.89-79.58)* P = 0.019	70.13 (58.23-79.22)	69.41 (54.38-79.09)* P = 0.007	72.77 (59.11-82.15)	77.04 (66.75-88.52)
Men	133/260 (51.15)	678/1406 (48.22)	262/514 (50.97)	85/177 (48.02)	143/263 (54.37)	8/14 (57.14)
Severe CDI	64/256 (25.00)	255/1377 (18.52)* P = 0.016	87/499 (17.43)* P = 0.014	36/175 (20.57)	40/259 (15.44)* P = 0.007	3/13 (23.08)
dehydration and/or hypoalbinunaemia	29/203 (14.29)	84/1036 (8.11)* P = 0.005	29/390 (7.44)* P = 0.008	12/143 (8.39)	10/218 (4.59)* P < 0.001	3/11 (27.27)
bloody diarrhoea	13/256 (5.08)	65/1377 (4.72)	24/499 (4.81)	12/175 (6.86)	10/259 (3.86)	0/13 (0.00)
pseudomembraneous colitis	10/256 (3.91)	42/1377 (3.05)	15/499 (3.01)	3/175 (1.71)	10/259 (3.86)	2/13 (15.38)
fever and leucocytosis	29/256 (11.33)	97/1377 (7.04)* P = 0.018	38/499 (7.62)	13/175 (7.43)	17/259 (6.56)	3/13 (23.08)
Complicated course	21/239 (8.79)	146/1268 (11.51)	44/466 (9.44)	19/161 (11.80)	28/250 (11.20)	1/9 (11.11)
Overall mortality	20/239 (8.37)	137/1268 (10.80)	39/466 (8.37)	19/161 (11.80)	26/250 (10.40)	1/9 (11.11)
CDI mortality	2/239 (0.84)	33/1268 (2.60)	6/466 (1.29)	5/161 (3.11)	5/250 (2.00)	1/9 (11.11)
Community onset	109/260 (41.92)	624/1406 (44.38)	226/514 (43.97)	77/177 (43.50)	121/263 (46.01)	5/14 (35.71)
CDI last 8 weeks	48/183 (26.23)	252/1032 (24.42)	95/382 (24.87)	31/131 (23.66)	51/196 (26.02)	4/11 (36.36)
Antibiotic use	173/243 (71.19)	825/1259 (65.53)	292/466 (62.66)* P = 0.023	103/160 (64.38)	144/239 (60.25)* P = 0.011	9/10 (90.0)
significant difference	<0.5	0.5-0.75	0.75-0.9	0.9-<1.0	1.0	>1.0-1.1	1.1-1.25	1.25-1.5	> 1.5
* significant difference by Chi-square- or Fisher-exact test when sample size was <5
Heatmap plot demonstrating the pattern of clinical characteristics of RT groups compared with eachother.
When the incidence of a certain characteristics is lower in a group compared to the incidence in another group the cell is given a certain shade of green (ranging from <0,5 times lower to 0.9- <1.0 times lower, see legend).
When the incidence of a certain characteristic is higher in a group compared to the incidence in another group the cell is given a certain shade of red (ranging from >1.0-1.1 times higher to 1.5 times higher, see legend).
